# Supplementary material for: The Absence of Intra‐Tumoral Tertiary Lymphoid Structures is Associated with a Worse Prognosis and mTOR Signaling Activation in Hepatocellular Carcinoma with Liver Transplantation: A Multicenter Retrospective Study
Source: Adv Sci (Weinh). 2024 Mar 18;11(21):2309348. doi: 10.1002/advs.202309348 (PMC11151010; doi:10.1002/advs.202309348)
Supplement: Supplementary file 2 — Supporting Information [file ADVS-11-2309348-s001.xlsx]

## Sheet: HSHZ
Table S1A. Coefficient estimation and statistical significance of clinical variables in univariate Cox model (Huashan cohort).
	Recurrence-free survival					Overall survival
	Coef	Exp(coef)	Se(coef)	Z	P	Coef	Exp(coef)	Se(coef)	Z	P
Blood type (A)
AB	0.195496	1.21591	0.359765	0.543401	0.586854	0.125784	1.13404	0.338705	0.371369	0.710363
B	-0.0338338	0.966732	0.266008	-0.127191	0.898789	-0.366434	0.693202	0.261391	-1.40186	0.160956
O	0.00935402	1.0094	0.25598	0.036542	0.97085	-0.320716	0.725629	0.248151	-1.29242	0.196211
Gender (Female)
Male	0.361712	1.43579	0.365991	0.988308	0.323002	0.300983	1.35119	0.366367	0.821533	0.411343
Age (<60)
>60	-0.248926	0.779638	0.255898	-0.972756	0.330675	-0.551892	0.575859	0.294913	-1.87137	0.0612934
AFP (<200)
>200	0.429239	1.53609	0.196129	2.18855	0.0286294	0.616655	1.85272	0.194554	3.16959	0.00152654
PT (<13)
>13	-0.139172	0.870078	0.183875	-0.756887	0.449118	-0.281316	0.754789	0.185838	-1.51377	0.130084
HBsAg (Negative)
Positive	0.147677	1.15914	0.243839	0.605635	0.544757	0.103469	1.10901	0.244068	0.423936	0.671612
HCV (Negative)
Positive	-17.0712	3.85535e-08	2402.29	-0.00710623	0.99433	-17.0631	3.88672e-08	2537.64	-0.00672402	0.994635
Tbil (<23)
>23	-0.280972	0.75505	0.186152	-1.50937	0.131204	-0.245312	0.78246	0.189454	-1.29484	0.195375
Alb (<35)
>35	0.0851797	1.08891	0.203665	0.418235	0.675775	0.206758	1.22968	0.213182	0.969864	0.332114
PLT (<100)
>100	0.721115	2.05672	0.192678	3.74259	0.000182131	0.781215	2.18413	0.200356	3.89914	9.65366e-05
AJCC (T1-T2)
T3-T4	0.846571	2.33164	0.182154	4.64755	3.35905e-06	0.829574	2.29234	0.185165	4.48018	7.45789e-06
Milan (No)
Yes	-1.23252	0.291556	0.262052	-4.70336	2.55912e-06	-0.894233	0.408921	0.245933	-3.63609	0.000276812
UCSF (No)
Yes	-1.09468	0.334647	0.21075	-5.1942	2.056e-07	-0.907629	0.40348	0.209623	-4.32981	1.49237e-05
Tumor number (1)
>1	-0.227064	0.796869	0.182355	-1.24518	0.213067	-0.428987	0.651169	0.18798	-2.28209	0.0224841
Max tumor diameter (<5)
>5	0.737735	2.09119	0.181983	4.05386	5.03786e-05	0.466247	1.594	0.185292	2.51628	0.0118601
MVI (No)
Yes	0.938025	2.55493	0.268437	3.4944	0.000475131	0.671965	1.95808	0.256259	2.62221	0.00873612
PVTT (No)
Yes	0.889281	2.43338	0.186516	4.76785	1.86199e-06	0.726976	2.06882	0.191485	3.79651	0.000146747
Differentiation (G1-G2)
G3-G4	0.570031	1.76832	0.194162	2.93586	0.00332626	0.609705	1.83989	0.194774	3.13031	0.00174621
TLS abundance (Intra-tumor)	-0.2316	0.793184	0.0762862	-3.03724	0.00238753	-0.180764	0.834632	0.0752999	-2.40059	0.0163685
TLS abundance (Peri-tumor)	-0.187827	0.828758	0.0672691	-2.79216	0.00523567	-0.103917	0.9013	0.06792	-1.52999	0.12602

## Sheet: Chaoyang
	Recurrence-free survival					Overall survival
	Coef	Exp(coef)	Se(coef)	Z	P	Coef	Exp(coef)	Se(coef)	Z	P
Blood type (A)
AB	0.0772764	1.08034	0.506364	0.15261	0.878705	0.16527	1.17971	0.518483	0.318758	0.74991
B	-0.337806	0.713334	0.450423	-0.749976	0.453269	-0.20082	0.81806	0.465507	-0.4314	0.666178
O	-0.182328	0.833328	0.450611	-0.404624	0.685754	-0.492222	0.611267	0.518183	-0.9499	0.342163
Gender (Female)
Male	0.905996	2.4744	0.727795	1.24485	0.213187	0.469166	1.59866	0.607457	0.772344	0.439911
Age (<60)
>60	-0.0347544	0.965843	0.352871	-0.0984903	0.921543	0.107298	1.11327	0.359876	0.298154	0.765586
AFP (<200)
>200	1.57891	4.84966	0.327929	4.81478	1.47359e-06	1.59521	4.92937	0.350192	4.55524	5.23255e-06
PT (<13)
>13	-0.0630309	0.938914	0.357933	-0.176097	0.860218	-0.346814	0.706937	0.360784	-0.961278	0.336413
HBsAg (Negative)
Positive	0.428851	1.53549	0.358202	1.19723	0.231216	0.417573	1.51827	0.377201	1.10703	0.268281
HCV (Negative)
Positive	-0.378699	0.684752	1.01418	-0.373403	0.708849	-0.391858	0.6758	1.01646	-0.385512	0.699858
Tbil (<23)
>23	-0.311745	0.732168	0.325029	-0.959127	0.337495	-0.0433887	0.957539	0.349184	-0.124257	0.901112
Alb (<35)
>35	0.285973	1.33106	0.325416	0.87879	0.379515	0.329254	1.38993	0.3501	0.940457	0.346983
PLT (<100)
>100	0.42594	1.53103	0.325513	1.30852	0.190698	0.586314	1.79735	0.344497	1.70194	0.0887663
AJCC (T1-T2)
T3-T4	0.49117	1.63423	0.418865	1.17262	0.240949	0.306611	1.35881	0.45853	0.668684	0.503697
Milan (No)
Yes	-1.01559	0.362189	0.342612	-2.96425	0.00303419	-0.955143	0.384757	0.369571	-2.58446	0.00975307
UCSF (No)
Yes	-0.539527	0.583024	0.349474	-1.54383	0.12263	-0.50427	0.603946	0.361188	-1.39614	0.162671
Tumor number (1)
>1	0.143077	1.15382	0.344826	0.414925	0.678197	0.270575	1.31072	0.377214	0.717299	0.473189
Max tumor diameter (<5)
>5	0.814473	2.25799	0.33689	2.41762	0.0156224	0.751228	2.1196	0.350205	2.14511	0.0319439
MVI (No)
Yes	1.31509	3.7251	0.401596	3.27467	0.00105785	1.21638	3.37495	0.407722	2.98336	0.00285104
PVTT (No)
Yes	0.813302	2.25534	0.419609	1.93824	0.052594	0.540315	1.71655	0.461927	1.1697	0.242122
Differentiation (G1-G2)
G3-G4	-0.785186	0.456035	0.529024	-1.48422	0.137752	0.0281249	1.02852	0.453049	0.0620793	0.9505
TLS abundance (Intra-tumor)	-0.551361	0.576165	0.168443	-3.27328	0.00106306	-0.322322	0.724465	0.153978	-2.09331	0.0363219
TLS abundance (Peri-tumor)	-0.378429	0.684937	0.136902	-2.76424	0.00570563	-0.390552	0.676683	0.139011	-2.8095	0.00496193

## Sheet: Youan
	Recurrence-free survival					Overall survival
	Coef	Exp(coef)	Se(coef)	Z	P	Coef	Exp(coef)	Se(coef)	Z	P
Blood type (A)
AB	-0.676355	0.508467	0.566987	-1.19289	0.232911	-0.393201	0.674893	0.479242	-0.820464	0.411952
B	-0.0865882	0.917055	0.385559	-0.224578	0.822307	-0.0324549	0.968066	0.354854	-0.0914601	0.927127
O	-0.46805	0.626222	0.443244	-1.05597	0.290984	-0.2574	0.773059	0.383349	-0.671452	0.501932
Gender (Female)
Male	0.736787	2.08921	0.726151	1.01465	0.310274	0.486927	1.62731	0.595971	0.817031	0.413911
Age (<60)
>60	-0.296275	0.743583	0.397033	-0.746223	0.455533	-0.14446	0.86549	0.332018	-0.435095	0.663493
AFP (<200)
>200	1.37077	3.93837	0.333895	4.10539	4.03637e-05	0.809337	2.24642	0.284333	2.84645	0.00442102
PT (<13)
>13	-0.0319776	0.968528	0.325625	-0.0982037	0.921771	0.40227	1.49522	0.30347	1.32557	0.184983
HBsAg (Negative)
Positive	0.904058	2.46961	0.527872	1.71265	0.0867774	0.0413319	1.0422	0.354137	0.116712	0.907089
HCV (Negative)
Positive	-0.219111	0.803232	0.726145	-0.301746	0.762846	-0.0573666	0.944248	0.596381	-0.0961912	0.923369
Tbil (<23)
>23	-0.319783	0.726307	0.320602	-0.997444	0.318549	0.181012	1.19843	0.288858	0.626646	0.530891
Alb (<35)
>35	-0.0654363	0.936659	0.32306	-0.202552	0.839485	-0.132671	0.875753	0.285478	-0.464734	0.642122
PLT (<100)
>100	1.16095	3.19296	0.729477	1.59148	0.111501	1.06541	2.90204	0.727196	1.4651	0.142894
AJCC (T1-T2)
T3-T4	1.32085	3.74662	0.321949	4.10268	4.08395e-05	0.909479	2.48303	0.29192	3.11551	0.00183628
Milan (No)
Yes	-1.56841	0.208376	0.443955	-3.53281	0.000411165	-1.24247	0.28867	0.355749	-3.49255	0.000478426
UCSF (No)
Yes	-1.91647	0.147125	0.444037	-4.31602	1.58867e-05	-1.46593	0.230864	0.345368	-4.24454	2.19044e-05
Tumor number (1)
>1	-1.06915	0.343299	0.396764	-2.69468	0.00704553	-1.03006	0.356986	0.343258	-3.00083	0.00269241
Max tumor diameter (<5)
>5	1.15055	3.15993	0.323079	3.56119	0.000369173	0.641792	1.89988	0.284104	2.25901	0.023883
MVI (No)
Yes	1.14559	3.14429	0.323825	3.53768	0.000403662	1.45768	4.296	0.312274	4.66796	3.04203e-06
PVTT (No)
Yes	1.67656	5.34711	0.340516	4.92357	8.49803e-07	0.957676	2.60563	0.355899	2.69086	0.00712673
Differentiation (G1-G2)
G3.G4	-0.109222	0.896532	0.362205	-0.301546	0.762998	0.143899	1.15477	0.313634	0.458812	0.646369
TLS abundance (Intra-tumor)	-0.470896	0.624443	0.209499	-2.24772	0.0245939	-0.439775	0.644182	0.18349	-2.39673	0.0165422
TLS abundance (Peri-tumor)	-0.53282	0.586948	0.2427	-2.19539	0.0281359	-0.362967	0.69561	0.210232	-1.72651	0.0842561
