# Supplementary material for: The Absence of Intra‐Tumoral Tertiary Lymphoid Structures is Associated with a Worse Prognosis and mTOR Signaling Activation in Hepatocellular Carcinoma with Liver Transplantation: A Multicenter Retrospective Study
Source: Adv Sci (Weinh). 2024 Mar 18;11(21):2309348. doi: 10.1002/advs.202309348 (PMC11151010; doi:10.1002/advs.202309348)
Supplement: Supplementary file 3 — Supporting Information [file ADVS-11-2309348-s003.xlsx]

## Sheet: Sheet1
Table S2. The predicted group for the scRNA-seq samples by NTP algorithm
Sample ID	Predicted label	Distance to template	Distance to class-1 rank	Nominal p	BH-FDR	Bonferroni-p	Cancer cell proportion	Excluded due to low purity
P1	C2	0.488278	9	0.00049975	0.001999	0.0069965	0.00524809	Yes
P10	C1	1.09493	7	0.429785	0.462846	1	0.00880282	Yes
P11	C1	1.09664	8	0.418791	0.488589	1	0	Yes
P12	C1	1.03591	4	0.10045	0.127845	1	0.000509684	Yes
P13	C2	0.893915	13	0.001999	0.00349825	0.027986	0.0680809	No
P14	C1	0.854256	2	0.00049975	0.001999	0.0069965	0.558211	No
P2	C2	0.563226	10	0.00049975	0.001999	0.0069965	0.00929944	Yes
P3	C1	1.07681	6	0.486257	0.486257	1	0.0141269	Yes
P4	C1	1.05405	5	0.00949525	0.0147704	0.132934	0.182692	No
P5	C2	0.75149	12	0.00049975	0.001999	0.0069965	0.0168512	No
P6	C2	0.915136	14	0.00149925	0.0029985	0.0209895	0.00210609	Yes
P7	C1	0.947729	3	0.00049975	0.001999	0.0069965	0.562223	No
P8	C1	0.701265	1	0.00049975	0.001999	0.0069965	0.736945	No
P9	C2	0.610844	11	0.075962	0.106347	1	0.28273	No
